# Supplementary material for: Development of a Tool for Verifying Leakage Detection in Microfluidic Systems
Source: Micromachines (Basel). 2025 Jan 22;16(2):124. doi: 10.3390/mi16020124 (PMC11857335; doi:10.3390/mi16020124)
Supplement: Supplementary file 1 [file micromachines-16-00124-s001.zip]

Archive with 3 entries (3 files):
- Spreadsheet S1.xlsx
- Spreadsheet S2.xlsx
- Supplementary Materials.docx
