# Supplementary material for: Development of a Tool for Verifying Leakage Detection in Microfluidic Systems
Source: Micromachines (Basel). 2025 Jan 22;16(2):124. doi: 10.3390/mi16020124 (PMC11857335; doi:10.3390/mi16020124)
Supplement: Supplementary file 1 [file micromachines-16-00124-s001.zip › Spreadsheet S1.xlsx]

## Sheet: PEEK leakage %
Calculations to Determine Target Leakage.
Refer to Figure 3a) of the Main Manuscript to review the different tubings used here
viscosity (Pa.s)
0.001
	Internal Diameter - ID (um)	Length-L (mm)			Resistivity (Pa.s/m3)	R_Leakage/R_Main
Leakage Channel (circle)	50	50			3.25949e+14	1296
PEEK/PEEKSil
Main Channel (circle)	ID (um)	L main channel AFTER T-Junction (mm)				R_Main/R_PTFE_Tubing		R_leakage_line / R_line_main_after_J
PEEK/PEEKSil	300	50			2.51504e+11	7.42516		WITH TUBE and T-Junction
		L main channel BEFORE T-Junction (mm)						1140.12
	300	50			2.51504e+11
								1/(1+R_leakage_line/R_line_main_after_J)
Connecting Tubes	ID (um)	L (mm)						Leakage (%)= (Q_leakage / Q_Total) *100
PTFE 1/32 in =793.75 um	793.75	330			3.38719e+10			WITH TUBE and T-Junction
								0.087633
T-Junction	ID (um)	L (mm)
ID=0.02 in=508 um	508	0.889			5.43885e+08
