# Supplementary material for: Development of a Tool for Verifying Leakage Detection in Microfluidic Systems
Source: Micromachines (Basel). 2025 Jan 22;16(2):124. doi: 10.3390/mi16020124 (PMC11857335; doi:10.3390/mi16020124)
Supplement: Supplementary file 1 [file micromachines-16-00124-s001.zip › Spreadsheet S2.xlsx]

## Sheet: COC
Data Files with Raw Data and Calculations
														FOR PLOTS
														AVERAGE Leakage %	Target %		AVERAGE Leakage %	Target %
														0.26	0.24		1.98	1.88		0.24	1.88
														Standard Deviation %	Error %		Standard Deviation %	Error %		0.24	1.88
														0.02	7.69		0.11	5.05		0.24	1.88
													RMSE	0.03			0.15
										rounded
Target= 1.88 %	Chip #1	Leakage %	rounded	AVERAGE Leakage %	Target %	Target %	Experiment - Target	RMSE	RMSE (n=12)	AVERAGE Leakage % (n=12)	Target %
	#1	1.9709	1.97	1.97	1.88	1.88	0.09	0.09	0.15	1.98	1.88
	#2	1.97012	1.97	Standard Deviation %	Error (%)	1.88	0.09			Standard Deviation %	Error %
	#3	1.9686	1.97	0	4.57	1.88	0.09			0.11	5.05
	Chip #2			AVERAGE Leakage %	Target %			RMSE
	#1	1.97418	1.97	2	1.88	1.88	0.09	0.13
	#2	2.0694	2.07	Standard Deviation %	Error (%)	1.88	0.19
	#3	1.9584	1.96	0.05	6	1.88	0.08
	Chip #3			AVERAGE Leakage %	Target %			RMSE
	#1	1.94039	1.94	2.03	1.88	1.88	0.06	0.21
	#2	2.23147	2.23	Standard Deviation %	Error (%)	1.88	0.35
	#3	1.92398	1.92	0.14	7.39	1.88	0.04
	Chip #1 (2nd round test)			AVERAGE Leakage %	Target %			RMSE
	#1	2.08748	2.09	1.93	1.88	1.88	0.21	0.14
	#2	1.94262	1.94	Standard Deviation %	Error (%)	1.88	0.06
	#3	1.76188	1.76	0.13	2.59	1.88	-0.12
										rounded
Target= 0.26 %	Chip #1			AVERAGE Leakage %	Target %	Target %	Experiment - Target	RMSE	RMSE (n=9)	AVERAGE Leakage % (n=9)	Target %
	#1	0.286123	0.29	0.28	0.24	0.24	0.05	0.04	0.03	0.26	0.24
	#2	0.267027	0.27	Standard Deviation %	Error (%)	0.24	0.03			Standard Deviation %	Error %
	#3	0.274586	0.27	0.01	14.29	0.24	0.03			0.02	7.69
	Chip #2			AVERAGE Leakage %	Target %			RMSE
	#1	0.26532	0.27	0.25	0.24	0.24	0.03	0.02
	#2	0.233153	0.23	Standard Deviation %	Error (%)	0.24	-0.01
	#3	0.257642	0.26	0.02	4	0.24	0.02
	Chip #3			AVERAGE Leakage %	Target %			RMSE
	#1	0.258783	0.26	0.26	0.24	0.24	0.02	0.02
	#2	0.258532	0.26	Standard Deviation %	Error (%)	0.24	0.02
	#3	0.248923	0.25	0	7.69	0.24	0.01

## Sheet: PEEK 0.1%
PEEK
Target %
0.001			Experiments	Target				n=9
DEVICE 0.1% #1		Test #	leakage (%)	leakage (%)				rounded		RMSE
		1	0.121344	0.104022				average(n=9)	Target %	0.03
		2	0.134995	0.104022				0.13	0.1
		3	0.133415	0.104022				stdev(n=9)	Error %
			rounded		Experiment - Target	RMSE		0	23.0769
			0.12	0.1	-0.02	0.03
			0.13	0.1	-0.03
			0.13	0.1	-0.03
			rounded
			AVERAGE Leakage %	Target %
			0.13	0.1
			Standard Deviation %	Error %
			0	23.08
DEVICE 0.1% #2			Experiments	Target
		Test #	leakage (%)	leakage (%)
		1	0.132538	0.104022
		2	0.124415	0.104022
		3	0.122705	0.104022
			rounded		Experiment - Target	RMSE
			0.13	0.1	-0.03	0.02
			0.12	0.1	-0.02
			0.12	0.1	-0.02
			rounded
			AVERAGE Leakage %	Target %
			0.12	0.1
			Standard Deviation %	Error %
			0	16.67
DEVICE 0.1% #3			Experiments	Target
		Test #	leakage (%)	leakage (%)
		1	0.130295	0.104022
		2	0.129935	0.104022
		3	0.126247	0.104022
			rounded		Experiment - Target	RMSE
			0.13	0.1	-0.03	0.03
			0.13	0.1	-0.03
			0.13	0.1	-0.03
			rounded
			AVERAGE Leakage %	Target %
			0.13	0.1
			Standard Deviation %	Error %
			0	23.08

## Sheet: PEEK 1% 
PEEK
Target %
0.01		Experiments	Target				n=9
DEVICE 1% #1	Test #	leakage (%)	leakage (%)				rounded		RMSE
	1	0.848403	1.0034				average(n=9)	Target %	0.14
	2	0.813837	1.0034				0.88	1
	3	0.833446	1.0034				stdev(n=9)	Error %
		rounded		Experiment - Target	RMSE		0.06	13.6364
		0.85	1	0.15	0.17
		0.81	1	0.19
		0.83	1	0.17
		rounded
		AVERAGE Leakage %	Target %
		0.83	1
		Standard Deviation %	Error %
		0.02	20.48
DEVICE 1% #2		Experiments	Target
	Test #	leakage (%)	leakage (%)
	1	0.943896	1.0034
	2	0.852822	1.0034
	3	0.951106	1.0034
		rounded		Experiment - Target	RMSE
		0.94	1	0.06	0.1
		0.85	1	0.15
		0.95	1	0.05
		rounded
		AVERAGE Leakage %	Target %
		0.91	1
		Standard Deviation %	Error %
		0.04	9.89
DEVICE 1% #3		Experiments	Target
	Test #	leakage (%)	leakage (%)
	1	0.811948	1.0034
	2	0.978277	1.0034
	3	0.888695	1.0034
		rounded		Experiment - Target	RMSE
		0.81	1	0.19	0.13
		0.98	1	0.02
		0.89	1	0.11
		rounded
		AVERAGE Leakage %	Target %
		0.89	1
		Standard Deviation %	Error %
		0.07	12.36

## Sheet: PEEK 10%
PEEK
Target %						n=10
0.1		Experiments	Target			rounded		RMSE
DEVICE 10% #1	Test #	leakage (%)	leakage (%)			average(n=10)	Traget %	0.95
	1	9.70327	10.4692			10.35	10.47
	2	9.05118	10.4692			stdev(n=10)	Error %
	3	10.4333	10.4692			0.94	1.15942
	4	10.5562	10.4692
		rounded		Experiment - Target	RMSE
		9.7	10.47	0.77	0.81
		9.05	10.47	1.42
		10.43	10.47	0.04
		10.56	10.47	-0.09
		rounded
		AVERAGE Leakage %	Traget %
		9.94	10.47
		Standard Deviation %	Error %
		0.61	5.33
DEVICE 10% #2		Experiments	Target
	Test #	leakage (%)	leakage (%)
	1	12.2214	10.4692
	2	10.3252	10.4692
	3	11.7033	10.4692
		rounded		Experiment - Target	RMSE
		12.22	10.47	-1.75	1.24
		10.33	10.47	0.14
		11.7	10.47	-1.23
		rounded
		AVERAGE Leakage %	Traget %
		11.42	10.47
		Standard Deviation %	Error %
		0.8	8.32
DEVICE 10% #3		Experiments	Target
	Test #	leakage (%)	leakage (%)
	1	9.39417	10.4692
	2	9.71248	10.4692
	3	10.4029	10.4692
		rounded		Experiment - Target	RMSE
		9.39	10.47	1.08	0.76
		9.71	10.47	0.76
		10.4	10.47	0.07
		rounded
		AVERAGE Leakage %	Traget %
		9.83	10.47
		Standard Deviation %	Error %
		0.42	6.51

## Sheet: PEEKSil
			Experiments	Target
PEEKSil 0.1%		Test #	leakage (%)	leakage (%)
		1	0.0872441	0.087633
		2	0.0863734	0.087633
		3	0.0887189	0.087633
			rounded		Experiment - Target	RMSE
			0.09	0.09	0	0
			0.09	0.09	0
			0.09	0.09	0
			rounded
			AVERAGE Leakage %	Traget %
			0.09	0.09
			Standard Deviation %	Error %
			0	0
			Experiments	Target
		Test #	leakage (%)	leakage (%)
PEEKSil 1%		1	1.238	1.3818
		2	1.36773	1.3818
		3	1.55739	1.3818
			rounded		Experiment - Target	RMSE
			1.24	1.38	0.14	0.13
			1.37	1.38	0.01
			1.56	1.38	-0.18
			rounded
			AVERAGE Leakage %	Traget %
			1.39	1.38
			Standard Deviation %	Error %
			0.13	0.72
			Experiments	Target
PEEKSil 10%		Test #	leakage (%)	leakage (%)
		1	11.2882	11.4715
		2	11.2486	11.4715
		3	11.3298	11.4715
			rounded		Experiment - Target	RMSE
			11.29	11.47	0.18	0.18
			11.25	11.47	0.22
			11.33	11.47	0.14
			rounded
			AVERAGE Leakage %	Traget %
			11.29	11.47
			Standard Deviation %	Error %
			0.03	1.59

## Sheet: ALL
		PEEKSil												PEEK
				rounded			rounded									rounded			rounded
	AVERAGE Leakage %	Target Leakage %		AVERAGE Leakage %	Analytical %		AVERAGE Leakage %	Analytical %					AVERAGE Leakage %	Target Leakage %		average(n=9)	Analytical %		average(n=10)	Analytical %
	0.09	0.09		1.39	1.38		11.29	11.47	0.09	1.38	11.47		0.13	0.104		0.88	1		10.35	10.47			0.1	1	10.47
	Standard Deviation %	Error %		Standard Deviation %	Error %		Standard Deviation %	Error %	0.09	1.38	11.47		Standard Deviation %	Error %		stdev(n=9)	Error %		stdev(n=10)	Error %			0.1	1	10.47
	0	0		0.13	0.72		0.03	1.59	0.09	1.38	11.47		0	23.08		0.06	13.6364		0.94	1.15942			0.1	1	10.47
RSME	0			0.13			0.18						0.03			0.14			0.95
